# Supplementary material for: The effects of antioxidant supplementation on pain, oxidative stress markers, and clinical pregnancy rate in women with endometriosis: a systematic review and meta-analysis of randomized controlled trials
Source: Front Med (Lausanne). 2025 Oct 29;12:1694281. doi: 10.3389/fmed.2025.1694281 (PMC12605171; doi:10.3389/fmed.2025.1694281)
Supplement: SUPPLEMENTARY TABLE 1 — Characteristics of included studies. [file Table_1.xlsx]

## Sheet: Sheet1
Characteristics of included studies
ID	Study	Country	Sample size (intervention/control)	Age (years) Intervention	Age (years) Control	Diagnostic methods for endometriosis	Endometriosis stage	Antioxidant type and dose	Placebo type and dose	Durations	Outcomes	Analgesics use	Concurrent hormone therapy
1	Almassinokiani F et al. (2016)	Iran	19/20	30.84±5.79	28.95±4.71	Laparoscopy	I/II/III/IV	Vitamin D (50000 IU/week)	1 capsule of placebo weekly	12 weeks (from the second menses after laparoscopic surgery)	VAS scores of pelvic pain and dysmenorrhea	-	-
2	Alnaggar M et al. (2022)	Egypt	30/30	32.5±4.5	31.4±5.2	-	-	Vitamin C (1000 mg/day) + Vitamin E (1200IU/day)	Placebo daily	2 months (before surgical removal of the endometriosis)	VAS scores of pelvic pain, dysmenorrhea, and dyspareunia	-	-
3	Amini L et al. (2021)	Iran	30/30	35.7±5.71	38.03±6.47	Laparoscopy	I/II/III	Vitamin C (1000 mg/day) + Vitamin E (800 IU/day)	Placebo daily	8 weeks	VAS scores of pelvic pain, dysmenorrhea and dyspareunia; oxidative stress markers (MDA, TAC)	-	-
4	Lu X et al. (2018)	China	137/108	31.5±3.5	31.9±3.0	Conventional laparoscopy or laparotomy	I/II/III/IV	Vitamin C (1000 mg/day)	-	2 months (from 2 months before IVF-ET treatment until 2 weeks after ET)	Oxidative stress markers; pregnancy rate	-	-
5	Mehdizadehkashi A et al. (2021)	Iran	25/25	35.6±7.0	34.8±7.1	-	-	Vitamin D (50000 IU/2 weeks)	Placebo each 2 weeks	12 weeks	VAS scores of pelvic pain, dysmenorrhea, dyspareunia; oxidative stress markers (MDA, TAC)	-	-
6	Mier-Cabrera J et al. (2008)	Mexico	16/18	32.7±2.36	32.8±2.49	Exploratory laparoscopy	I/II	Vitamin C (343 mg/day) + Vitamin E (84 mg/day)	Placebo tasting bar daily	6 months (from 1 week after the laparoscopic exploration)	Oxidative stress markers (MDA, LOOH); pregnancy rate	-	-
7	Nodler J L et al. (2020)	USA	27 (group 1) / 20 (group 2) / 22	20.0±2.7 (group 1) 18.9±3.1 (group 2)	20.1±3.5	Laparoscopy	I/II/IV	Group 1：Vitamin D3 (2000 IU/day) Group 2： fish oil (1000 mg/day )	Placebo daily	6 months (from ≥6 weeks after surgical diagnosis)	VAS scores of worst pain	Nonnarcotic analgesics were permitted	Majority of participants commenced hormone therapy (Combination/Progestin-only/Leuprolide acetate) at baseline
8	Santanam N et al. (2013)	USA	46/13	19-41(range)	19-41(range)	Laparoscopy	I/II/III/IV	Vitamin C (1000 mg/day) + Vitamin E (1200 IU/day)	Placebo pills daily	2 months (before surgical intervention)	VAS scores of pelvic pain, dysmenorrhea, and dyspareunia	-	-
9	Sehsah F et al. (2022)	Egypt	50/50	25.36±3.75	26.18±4.24	Ultrasound	-	Vitamin C (1000 mg/day) + Vitamin E (1200IU/day)	Placebo pills daily	6-8 weeks	VAS scores of pelvic pain, dysmenorrhea, and dyspareunia	-	-
10	Alborzi S et al. (2007)	Iran	43/45	29.74±4.42	28.31±4.19	Laparoscopy	I/II/III/IV	Pentoxifylline (400 mg twice daily)	Placebo twice daily	6 months (immediately after laparoscopic surgery)	Pregnancy rate	-	-
11	Balasch J et al. (1997)	Spain	29/27	31.2±3.8	32.4±3.1	Laparoscopy	I/II	Pentoxifylline (400 mg twice daily)	Placebo twice daily	12 months (immediately after laparoscopic exploration)	Pregnancy rate	-	-
12	Creus M et al. (2008)	Spain	51/53	33.1±3.6	31.1±3.3	Laparoscopy	I/II	Pentoxifylline (400 mg twice daily)	Placebo twice daily	6 months (started with the first menses following laparoscopic surgery; discontinue pentoxifylline or placebo if pregnancy occurs)	Pregnancy rate	-	-
13	Esmaeilzadeh S et al. (2025)	Canada	40/40	32.6 ± 5.74	31.8 ± 4.77	Laparoscopy	I/II/III/IV	Melatonin (5mg/day)	Placebo daily	2 months (from baseline after enrollment)	VAS scores of pelvic pain	Analgesics (acetaminophen, ibuprofen, codeine) were permitted	-
14	Schwertner A et al. (2013)	Brazil	20/20	36.76±6.4	37.63±5.5	Laparoscopy	I/II/III/IV	Melatonin (10mg/day)	Placebo daily	8 weeks (from the onset of menstrual cycle)	VAS scores of worst pain, dysmenorrhea, and dyspareunia	Supplementary analgesic medication (acetaminophen, ibuprofen, codeine, or tramadol) were permitted	-
15	Rostami S et al. (2023)	Iran	25/25	33.33±4.97	32.08±5.09	Video laparoscopy and histopathological tests	III/IV	Astaxanthin (6mg/day)	Placebo capsules daily	12 weeks (from Day 1 of two menstrual cycles before starting controlled ovarian stimulation until oocyte pick-up)	Oxidative stress markers (MDA, TAC, SOD); pregnancy rate	-	-
16	Cobellis L et al. (2011)	Italy	21/20	26-37(range)	25-41(range)	Laparoscopic conservative surgery	I/II	N-Palmitoylethanolamine (400 mg)+transpolydatin (40 mg) twice daily	Placebo daily	3 months (after laparoscopy)	VAS scores of pelvic pain, dysmenorrhea, and dyspareunia	-	-
17	Amirsalari S et al. (2021)	Iran	60/60	29.41±8.54	29.71±5.67	Surgery or laparoscopy	I/II/III/IV	Garlic tablet (400 mg dried garlic powder [1100 μg allicin]/day)	Placebo daily	3 months (starting within 1 month after surgical/laparoscopic diagnosis)	VAS scores of pelvic pain, dysmenorrhea, and dyspareunia	-	All patients received their routine and standard treatment for endometriosis which was recommended by their physicians
18	Mendes da Silva D et al. (2017)	USA	22/22	35.4±7.1	32.4±7	Laparoscopy	-	Resveratrol (40mg/day)	Placebo daily	6 weeks	VAS scores of pain	Analgesics (dipyrone, ibuprofen, codeine) were permitted	All participants received daily continuous dosing of COC (levonorgestrel 0.15 mg/ethinyl estradiol 0.03 mg) for 21 days without interruption
19	Mirzaei N et al. (2022)	Iran	35/35	36.49±8.11	33.94±7.00	Ultrasound	III/IV	Silymarin (140 mg twice daily)	Placebo daily	12 weeks	VAS scores of pelvic pain	-	All participants received standard treatment of endometrioma (dienogest 2 mg/day)
20	Mier-Cabrera J et al. (2009)	Mexico	37/35	31.3±3.4	30.8 ± 2.4	Laparoscopy	I/II	A high antioxidant diet, including Vitamin A (1050μg/day), Vitamin C (550mg/day), Vitamin E (20 mg/day), copper (2403μg/day), selenium (41.8μg/day) ,and zinc (5.5mg/day)	Normal diet	4 months (from the day after the surgery)	Oxidative stress markers (MDA, SOD, LOOH)	-	-
21	Sesti F et al. (2007)	Italy	35/110	29.0±3.9	31.0±4.0	Laparoscopy or laparotomy	III/IV	Antioxidant dietary therapy, including vitamins, mineral salts, VSL3 lactic ferments and omega-3 and omega-6 fatty acids, which secured nutritional rate between 1,600 and 2,000 calories	Placebo daily	6 months (from 1 week after conservative pelvic surgery)	VAS scores of pelvic pain, dysmenorrhea, and dyspareunia	-	-
Data are presented as mean ± SD; - : not available. IU: International Unit; VAS: Visual Analog Scale; USA: United States of America; COC: Combined Oral Contraceptive; MDA: Malondialdehyde; TAC: Total Antioxidant Capacity; SOD: Superoxide Dismutase; LOOH: Lipid Hydroperoxide.
